# Supplementary material for: Cervical cancer immune infiltration microenvironment identification, construction of immune scores, assisting patient prognosis and immunotherapy
Source: Front Immunol. 2023 Mar 10;14:1135657. doi: 10.3389/fimmu.2023.1135657 (PMC10037308; doi:10.3389/fimmu.2023.1135657)
Supplement: Supplementary file 8 [file Table_1.xlsx]

## Sheet: Sheet1
CD8A
GZMH
CXCR6
CD3D
GZMM
PDCD1
CD2
LAG3
CCL5
CXCR3
CD3E
CD3G
SIT1
IFNG
NKG7
CD7
ZNF683
FASLG
TBC1D10C
SLA2
CD96
CTSW
GPR171
CST7
SLAMF6
ITGAL
PRF1
MMP9
APOL3
GZMB
SH2D1A
CD74
CXCL9
GBP4
CD52
GZMA
HLA-DPB1
IL2RG
CXCL13
ETV7
UBD
GBP5
HLA-DMA
IL2RB
HLA-DRA
NPBWR1
GZMK
CIITA
HLA-DMB
CDH13
HLA-DPA1
SPOCK2
BATF
HLA-DOA
ACSL5
HLA-DQB1
PLA2G2D
C1QA
HLA-DRB5
TGFBI
ITGA5
APOC1
GBP1
AMIGO2
C2
IL1B
INHBA
CXCL10
IL1A
MFAP5
C1QB
COL5A1
THBS2
FST
RAB38
LAMC2
PPP1R14C
COL12A1
FKBP10
CDA
FN1
LY6G6C
LCE3E
MMP1
CXCL11
POSTN
LYZ
HLA-DQA2
AIM2
MMP3
F3
MMP13
SCEL
RRAD
LCE3D
CST6
KLHDC7B
PTHLH
SBSN
CCL19
DKK1
MMP10
KLK5
PI3
COL17A1
KRT1
SPRR2E
SLAMF9
SERPINE1
VEGFC
G0S2
CEACAM7
CCL4
APOE
GLDC
AKR1C3
KRT23
AKR1C2
LCN2
